# Supplementary material for: TANK Binding Kinase 1 Promotes BACH1 Degradation through Both Phosphorylation-Dependent and -Independent Mechanisms without Relying on Heme and FBXO22
Source: Int J Mol Sci. 2024 Apr 9;25(8):4141. doi: 10.3390/ijms25084141 (PMC11050367; doi:10.3390/ijms25084141)
Supplement: Supplementary file 1 [file ijms-25-04141-s001.zip]

Archive with 1 entries (1 files):
- ijms-2902542-supplementary.pdf
